# Supplementary material for: Divergence in regulatory mechanisms of GR-RBP genes in different plants under abiotic stress
Source: Sci Rep. 2024 Apr 16;14:8743. doi: 10.1038/s41598-024-59341-8 (PMC11021534; doi:10.1038/s41598-024-59341-8)
Supplement: Supplementary file 5 — Supplementary Table 1. [file 41598_2024_59341_MOESM5_ESM.xlsx]

## Sheet: S1
Supplementary table 1 List of the 34 GR-RBP genes identified in this study
Branch	Gene ID	Protein length	MW (KDa)	Pl	Location	GRAVY
I	Os03g0670700	162	15.9019	6.3	Chr3	-0.77
	Os12g0632000	162	16.0831	6.31	Chr12	-0.786
	GRMZM2G165901	159	15.5525	5.52	Chr5	-0.714
	GRMZM2G080603	155	15.4274	6.11	Chr1	-0.766
	AT2G21660	176	16.8898	5.86	Chr2	-0.759
	AT4G39260	126	12.8068	4.97	Chr4	-0.677
	Solyc10g051390.1	118	12.1291	4.92	Chr10	-0.63
	Solyc10g051380.1	130	13.4785	7.89	Chr10	-0.745
	g34073	184	19.0003	4.88	Chr9	-0.747
	Solyc01g109660.2	175	17.3433	5.59	Chr1	-0.955
	g43136	165	16.9991	6.6	Chr11	-0.918
	g14599	164	17.4037	5.45	Chr4	-0.855
	g51434	108	11.8831	5.65	Chr13	-0.622
II	AT1G18630	155	15.96	9.89	Chr1	-0.122
	g30047	290	29.8264	4.96	Chr7	-0.836
	Solyc02g088790.2	373	38.3008	5.57	Chr2	-0.68
	Solyc02g066930.2	216	21.9578	4.6	Chr2	-0.794
	AT1G74230	289	28.7283	4.61	Chr1	-0.595
	AT5G61030	309	29.9848	4.87	Chr5	-0.465
	g53259	222	22.2512	4.33	Chr13	-0.776
	Solyc10g081180.1	220	22.1989	4.27	Chr10	-0.753
	Os10g0321700	317	32.2441	4.59	Chr10	-0.769
	Os07g0602600	238	23.5642	8.54	Chr7	-0.406
	GRMZM2G131167	308	30.1119	5.09	Chr7	-0.48
	Os12g0502200	258	25.0445	4.74	Chr12	-0.592
	GRMZM2G150521	254	25.1576	4.78	Chr3	-0.654
	GRMZM2G009448	261	25.6823	4.7	Chr10	-0.554
	AT4G13850	158	15.7023	6.72	Chr4	-0.294
	GRMZM2G042118	145	14.9245	6.58	Chr8	-0.33
	AT3G23830	136	14.1286	8.68	Chr3	-0.33
	Os01g0916600	150	15.5469	8.01	Chr1	-0.587
	Solyc05g053780.2	161	16.35	6.55	Chr5	-0.389
	g7929	146	15.438	7.69	Chr2	-0.449
	Solyc09g092320.2	116	12.2195	7.89	Chr9	-0.366
