# Supplementary material for: Divergence in regulatory mechanisms of GR-RBP genes in different plants under abiotic stress
Source: Sci Rep. 2024 Apr 16;14:8743. doi: 10.1038/s41598-024-59341-8 (PMC11021534; doi:10.1038/s41598-024-59341-8)
Supplement: Supplementary file 6 — Supplementary Table 2. [file 41598_2024_59341_MOESM6_ESM.xlsx]

## Sheet: S2
Supplementary table 2 The RT-PCR primers of the GR-RBP gene
Gene ID	Sequences
AT2G21660-F	CCACTGATGACAGAGCTCTTGAG
AT2G21660-R	CCACCACCTCTTGAGGAGTAAC
AT4G39260-F	AGGACGTTCTCACAGTTCGG
AT4G39260-R	ATCTTTGATTACCAGCCGCC
AT1G18630-F	CGATCAGCTGAATCAACGGTC
AT1G18630-R	TGAATCAGCTGGATGCACTCC
AT1G74230-F	CGAGAGAGATAGATCATCTCCGT
AT1G74230-R	CATCGTGGAGACTAGGCTCTCTT
AT5G61030-F	TCACAGAGGAAGCGAAGTCAG
AT5G61030-R	CCACCACCACTTGTTCTATCAT
AT4G13850-F	CCTCTGCCTCTTTCTCAGATC
AT4G13850-R	TCTTCACAAGCACCTCCTCTG
AT3G23830-F	GTCTTCATCCTCTCACTGCCT
AT3G23830-R	CACACGGATTTGCCTACCATTC
Os03g0670700-F	TACGGCGAGATCCTCGACTC
Os03g0670700-R	TCGGAGGAGAAGGTGACGAAG
Os12g0632000-F	TTCTCCACCTTCGGCGAGAT
Os12g0632000-R	GAGAACGTCACGAACCCGAAC
Os10g0321700-F	TGCATGTCCTCCTCGAAGCTC
Os10g0321700-R	CTCATCCGTGGATGTGTAGGT
Os12g0502200-F	ACGAGCTCAAGTCCAGCTCTC
Os12g0502200-R	ACGGAAGCCACCAGTTCTCTC
Os01g0916600-F	ATGCTGCTCGTCTGATGTCC
Os01g0916600-R	GCGAAGTTCACGCGGATACTC
GRMZM2G165901-F	GAGTCGCTGGAGAATGCCTT
GRMZM2G165901-R	GCCGTTCATGTTCTCGATAGC
GRMZM2G080603-F	GTCGGATGTTGAGTACCGCT
GRMZM2G080603-R	CCTCGTTGACGGTGATGTTG
GRMZM2G150521-F	ACCATTCTCCATTCCTCTCCTC
GRMZM2G150521-R	CGGTCTTCTCGTTAGCATGAT
GRMZM2G009448-F	GCAAGGATCGAATGGACAGCT
GRMZM2G009448-R	CCTGTCCTCTCGTTAGCATGAT
GRMZM2G042118-F	CTGCAGTGTTCAATGCTGCAC
GRMZM2G042118-R	AGCCATGTTGACACGTACCTG
Solyc01g109660.2-F	AGTACGGCGAAGTGGTCGAAT
Solyc01g109660.2-R	TTCACGGTGATGTTGCGACCAT
Solyc10g051390.1-F	CACTTAGCGATGCTTTCTCTACCT
Solyc10g051390.1-R	CCTCTAGATCTACCAGTTTCTCTGT
Solyc10g051380.1-F	TCAGTACGGAAATGTGGTCGAC
Solyc10g051380.1-R	CCAAATCCTCTCGATCTACCTGT
Solyc02g088790.2-F	GAAGCATGTCTTCGTCTAAGCT
Solyc02g088790.2-R	GCCAGTACGAATTGACCAATTC
Solyc02g066930.2-F	AGAGGCATTCTCCCAACATG
Solyc02g066930.2-R	TATCCGTCTCCCGTGGAGAT
Solyc10g081180.1-F	CAGCAAGTATGGAGAAGTCGT
Solyc10g081180.1-R	CTCTTGTCCTGTCATTCGCTAC
Solyc05g053780.2-F	CTTAATGCCATCCGGTGCAT
Solyc05g053780.2-R	CACGGATATTCCTTCCATGCAG
Solyc09g092320.2-F	TGCCATCCGTTGCATGTCAAC
Solyc09g092320.2-R	GGATGTTCCTCCCGTTGAGATC
g14599-F	GTATGGCGAGATTCTCGAATCG
g14599-R	TCCAGCTTACATCGGAAGCAC
g34073-F	CGAGGTCCTCGAATCGAAGGT
g34073-R	CGGTCTCACGATCGTTGATGAT
g43136-F	CGGTCAGTATGGCGAGATTCT
g43136-R	CTCATGGCATGTTCGTCCTTG
g51434-F	TAGGTGTTTCGTCGGTGGCTT
g51434-R	CGACTATCTAGGCTCTGGCCAT
g30047-F	CAGGCATACAGAAGCATGTCG
g30047-R	CGAGGCTTCTCAGTTGCATAGT
g53259-F	GGAGTACAAGTGATGCAAGTCT
g53259-R	CTTATTGAGCGGCCATCAAGC
