# Supplementary material for: Divergence in regulatory mechanisms of GR-RBP genes in different plants under abiotic stress
Source: Sci Rep. 2024 Apr 16;14:8743. doi: 10.1038/s41598-024-59341-8 (PMC11021534; doi:10.1038/s41598-024-59341-8)
Supplement: Supplementary file 7 — Supplementary Table 3. [file 41598_2024_59341_MOESM7_ESM.xlsx]

## Sheet: S3
Supplementary table 3 The qRT-PCR primers of the GR-RBP gene
Gene ID	Sequences
AT2G21660-F	TGAGACTGCCTTCGCTCAATACG
AT2G21660-R	CATCCTTGAAGGTGACGAATCCG
AT4G39260-F	AGGACGTTCTCACAGTTCGG
AT4G39260-R	GTCCTTGAAGGTGACGAATCCG
AT1G18630-F	CACCATCTACTGATGTGGAGCT
AT1G18630-R	TGAATCAGCTGGATGCACTCC
AT1G74230-F	CAAGGCAGCTCCACTAATGCTG
AT1G74230-R	CATCGTGGAGACTAGGCTCTCTT
AT5G61030-F	TGGTGGCTACGGAGGTAATGC
AT5G61030-R	ACCTGCGCTTGCACTTGAAC
AT4G13850-F	TGAATGGTCGTCACATCCGAG
AT4G13850-R	TCTTCACAAGCACCTCCTCTG
AT3G23830-F	AAGCCAGAGGATTTGAGAGAGAG
AT3G23830-R	AGATTTGCAGAAGATGGAGCAAC
Os03g0670700-F	TACGGCGAGATCCTCGACTC
Os03g0670700-R	TCGGAGGAGAAGGTGACGAAG
Os12g0632000-F	TTCTCCACCTTCGGCGAGAT
Os12g0632000-R	GAGAACGTCACGAACCCGAAC
Os10g0321700-F	ATGTGTTGCCGATGGAGGTG
Os10g0321700-R	TAACACGGTCGGACTTCGGAG
Os12g0502200-F	ACGAGCTCAAGTCCAGCTCTC
Os12g0502200-R	GCAGCTGAAGCCTCTTCACTTG
Os01g0916600-F	TATGCTTGGCGTGAAGGCCT
Os01g0916600-R	ATGTTCACGGACGCTGCTC
GRMZM2G165901-F	GAGTCGCTGGAGAATGCCTT
GRMZM2G080603-R	GCCGTTCATGTTCTCGATAGC
GRMZM2G080603-F	GAGTCGCTGGAGAATGCCTT
GRMZM2G080603-R	GCCGTTCATGTTCTCGATAGC
GRMZM2G150521-F	ATGGCGTGCATCCACGTTAT
GRMZM2G150521-R	ACATACGCAGAGCATCCACAG
GRMZM2G009448-F	GGCAGCAGTAACTTTGCTGAC
GRMZM2G009448-R	TCTTGTTGGCGTAGCTGTCAG
GRMZM2G042118-F	GGATTTGGCGTCTGAACATGAC
GRMZM2G042118-R	TATCTCACGTATCTGCGAGTCCG
Solyc01g109660.2-F	AGTACGGCGAAGTGGTCGAAT
Solyc01g109660.2-R	TTCACGGTGATGTTGCGACCAT
Solyc10g051390.1-F	CACTTAGCGATGCTTTCTCTACCT
Solyc10g051390.1-R	CCTCTAGATCTACCAGTTTCTCTGT
Solyc10g051380.1-F	TCAGTACGGAAATGTGGTCGAC
Solyc10g051380.1-R	CCAAATCCTCTCGATCTACCTGT
Solyc02g088790.2-F	CTACAGGGATGACGATGACGAAC
Solyc02g088790.2-R	GCCAGTACGAATTGACCAATTC
Solyc02g066930.2-F	GCAACAACAGTTACCCTGCAG
Solyc02g066930.2-R	GGTCTGCACTAAGCTGTTCTTC
Solyc10g081180.1-F	TGGTGCCTCTGGTTATGGTAGC
Solyc10g081180.1-R	CGAAGCTGAAGCTGTTGCTAG
Solyc05g053780.2-F	AGCTGTCATGTGTGCATGAC
Solyc05g053780.2-R	TGCAAAGTGCCGCATAGTTG
Solyc09g092320.2-F	CGTAGGTAGGAGATGGAACGT
Solyc09g092320.2-R	ATCGACTTGCCCACTTGGAC
g14599-F	CATTGAGGCTATGAATGGCCAG
g14599-R	TCCAGCTTACATCGGAAGCAC
g34073-F	GGATCAGATCATCAACGATCGTG
g34073-R	ATGTTACGACCGTCAAGAGACTG
g43136-F	CACCGTAACCTCCACCATAACC
g43136-R	TCCAGCTTCCATCGGAAGCAC
g51434-F	GATCATGAGACTGGTAGATCCAGG
g51434-R	ATTCCTCCAGCTTCCATCGG
g30047-F	ACAGCAGTTATGCCACTGGAG
g30047-R	CATCTGGCTCGTTGTCGTCAT
g53259-F	TGGTGAAGGTAGCTATGGTGCC
g53259-R	CCTGTTCCGGATGGCTATCATC
