# Supplementary material for: Divergence in regulatory mechanisms of GR-RBP genes in different plants under abiotic stress
Source: Sci Rep. 2024 Apr 16;14:8743. doi: 10.1038/s41598-024-59341-8 (PMC11021534; doi:10.1038/s41598-024-59341-8)
Supplement: Supplementary file 8 — Supplementary Table 4. [file 41598_2024_59341_MOESM8_ESM.xlsx]

## Sheet: S4
Supplementary table 4 qRT-PCR internal reference genes sequence
Gene ID	Sequences
UBQ9-F	GTGCTGAGAGATGCGGATTG
UBQ9-R	CCTCTCCTCCTCCAACAGTC
βActin-F	GACCTTCAACACCCCTGCT
βActin-R	CGACCACCTTGATCTTCATGC
EF1α-F	TGGGCCTACTGGTCTTACTACTGA
EF1α-R	ACATACCCACGCTTCAGATCCT
ARF-F	CTTTGCCAAGAAGGAGATGC
ARF-R	TCTTGTCCTGACCACCAACA
UBQ7-F	AGCAGCGATACCATCGACAATG
UBQ7-R	GCTGTCTTGTCATCTGCTAGCT
