# Supplementary material for: Divergence in regulatory mechanisms of GR-RBP genes in different plants under abiotic stress
Source: Sci Rep. 2024 Apr 16;14:8743. doi: 10.1038/s41598-024-59341-8 (PMC11021534; doi:10.1038/s41598-024-59341-8)
Supplement: Supplementary file 9 — Supplementary Table 5. [file 41598_2024_59341_MOESM9_ESM.xlsx]

## Sheet: S5
Supplementary Table 5 Analysis and distribution of conserved motifs in GR-RBP proteins
Motif	E-value	Sites	Width	Best possible match
1	4.2e-868	34	41	KLFVGGLSWATDDRSLKEAFSQYGEVVEAKIINDRETGRSR
2	6.6e-615	32	33	GFGFVTFTSEEAARDAIEAMBGKELDGRNIRVN
3	1.7e-94	16	21	LSSSATSSSPSLFQAIRCMSS
4	7.8e-46	24	8	MAFABKLG
5	9.1e-39	33	8	YAQERGSG
6	1.6e-20	9	11	DDDEPDDYANK
7	3.2e-15	34	11	GGGGYGGGGGG
8	3.2e-009	9	7	SDGSWRN
9	3.3e-003	4	10	KNDELMDDLF
