# Supplementary material for: Divergence in regulatory mechanisms of GR-RBP genes in different plants under abiotic stress
Source: Sci Rep. 2024 Apr 16;14:8743. doi: 10.1038/s41598-024-59341-8 (PMC11021534; doi:10.1038/s41598-024-59341-8)
Supplement: Supplementary file 10 — Supplementary Table 6. [file 41598_2024_59341_MOESM10_ESM.xlsx]

## Sheet: S6
Supplementary Table 6 The one-to-one orthologous relationships of GR-RBPa genes in five plants
Chr	AtGR-RBPa Gene ID		Chr	OsGR-RBPa Gene ID
4	AT4G39260	==	7	Os07g0631900
5	AT5G61030	==	7	Os07g0602600
Chr	AtGR-RBPa Gene ID		Chr	ZmGR-RBPa Gene ID
1	AT1G74230	==	7	GRMZM2G131167
Chr	AtGR-RBPa Gene ID		Chr	IbGR-RBPa Gene ID
2	AT2G21660	==	9	g34073
3	AT3G23830	==	2	g7929
4	AT4G13850	==	2	g7929
4	AT4G39260	==	9	g34073
5	AT5G61030	==	13	g53259
Chr	AtGR-RBPa Gene ID		Chr	SlGR-RBPa Gene ID
2	AT2G21660	==	1	Solyc01g104840.2
2	AT2G21660	==	1	Solyc01g109660.2
2	AT2G21660	==	10	Solyc10g051380.1
3	AT3G23830	==	9	Solyc09g092320.2
4	AT4G39260	==	1	Solyc01g109660.2
4	AT4G13850	==	5	Solyc10g051380.1
4	AT4G13850	==	9	Solyc09g092320.2
4	AT4G39260	==	10	Solyc10g051380.1
5	AT5G61030	==	2	Solyc02g066930.2
5	AT5G61030	==	2	Solyc02g088790.2
Chr	OsGR-RBPa Gene ID		Chr	ZmGR-RBPa Gene ID
1	Os01g0916600	==	8	GRMZM2G042118
3	Os03g0681900	==	1	GRMZM2G080603
3	Os03g0670700	==	5	GRMZM2G165901
7	Os07g0602600	==	7	GRMZM2G131167
12	Os12g0502200	==	10	GRMZM2G009448
12	Os12g0632000	==	3	Zm00001e017933
12	Os12g0502200	==	3	GRMZM2G150521
12	Os12g0632000	==	5	GRMZM2G165901
Chr	OsGR-RBPa Gene ID		Chr	IbGR-RBPa Gene ID
7	Os07g0602600	==	13	g53259
7	Os07g0602600	==	7	g30047
Chr	OsGR-RBPa Gene ID		Chr	SlGR-RBPa Gene ID
7	Os07g0602600	==	2	Solyc02g088790.2
Chr	ZmGR-RBPa Gene ID		Chr	IbGR-RBPa Gene ID
7	GRMZM2G131167	==	13	g53259
7	GRMZM2G131167	==	7	g30047
Chr	ZmGR-RBPa Gene ID		Chr	SlGR-RBPa Gene ID
7	GRMZM2G131167	==	2	Solyc02g088790.2
Chr	IbGR-RBPa Gene ID		Chr	SlGR-RBPa Gene ID
2	g7929	==	9	Solyc09g092320.2
7	g30047	==	2	Solyc02g066930.2
7	g30047	==	2	Solyc02g088790.2
9	g34073	==	1	Solyc01g109660.2
9	g34073	==	10	Solyc10g051380.1
11	g43136	==	1	Solyc01g109660.2
13	g53259	==	2	Solyc02g088790.2
14	g59746	==	1	Solyc01g109660.2
14	g59746	==	10	Solyc10g051380.1
