# Supplementary material for: Divergence in regulatory mechanisms of GR-RBP genes in different plants under abiotic stress
Source: Sci Rep. 2024 Apr 16;14:8743. doi: 10.1038/s41598-024-59341-8 (PMC11021534; doi:10.1038/s41598-024-59341-8)
Supplement: Supplementary file 11 — Supplementary Table 7. [file 41598_2024_59341_MOESM11_ESM.xlsx]

## Sheet: S7
Supplementary Table 7: Expression data of GR RBPa genes
	ck	S3	S6	S24	D3	D6	D24	H3	H6	H24	C3	C6	C24
AT2G21660	1.00052	0.45104	0.0997629	0.162802	0.371598	0.0776051	0.128677	0.552198	0.694485	0.283294	0.545053	0.832008	0.363075
AT4G39260	1.00045	0.779184	0.327155	0.636488	0.788595	0.278445	0.8177	0.93896	1.28645	0.309726	2.40697	2.92077	0.510763
AT1G18630	1.00241	2.58988	1.94458	2.59443	2.09651	1.78974	2.74515	4.34309	6.16089	3.38277	1.50943	1.16004	1.70959
AT1G74230	1.00765	4.04044	2.81283	3.65431	2.76099	2.86467	3.54008	4.46654	7.55838	5.0251	1.26623	1.3075	1.94137
AT5G61030	1.00574	2.92722	1.12684	3.8171	2.2974	2.01103	2.98402	4.18822	7.96698	2.12628	1.06367	1.04266	1.52309
AT4G13850	1.00087	1.23321	0.440115	2.68947	0.876388	0.415715	0.888444	1.16988	3.07517	1.12036	1.42043	2.00239	2.657
AT3G23830	1	0.544025	0.280652	1.07572	0.350035	0.227699	0.359944	1.92026	3.60658	1.38301	0.840755	1.38807	3.01313
Os03g0670700	1	0.203911	0.416673	0.0182306	0.383393	1.7016	0.266534	0.525022	1.12672	0.423544	0.163608	0.696668	0.437498
Os12g0632000	1.01069	0.145725	0.254972	0.0308753	1.23698	1.2225	0.990964	2.44859	3.27071	0.949495	0.325078	0.617112	0.203141
Os10g0321700	1.05661	0.215211	0.985393	0.258166	0.734583	4.63699	3.00432	1.15601	1.88988	0.59406	0.617638	0.632163	0.572411
Os12g0502200	1.00339	0.0765892	0.283649	0.0518558	0.560613	0.718381	0.840736	0.365037	0.565749	0.194228	0.219212	0.462217	0.0895731
Os01g0916600	1	0.162856	1.75381	0.125035	0.290589	1.77042	2.65565	0.335488	0.879582	0.100788	0.128778	0.208657	0.463884
GRMZM2G165901	1.00165	1.68518	2.40964	0.593949	4.89199	2.86346	0.844381	5.48991	6.92006	13.6535	0.656439	1.72485	1.08167
GRMZM2G080603	1.01516	1.79231	3.26381	1.20995	3.08045	2.53486	0.549031	3.86245	4.40152	5.12152	1.64582	1.5336	1.38313
GRMZM2G150521	1.00007	1.04931	1.52579	1.15519	2.43217	1.21982	0.646023	7.16921	4.48819	2.67736	0.858609	1.18509	0.491878
GRMZM2G009448	1.00362	1.27491	1.88956	1.2634	2.2493	2.91934	1.55119	2.4572	2.5058	4.70341	0.548205	0.972204	0.663485
GRMZM2G042118	1.00261	1.88614	3.38477	0.798497	4.02442	3.99303	0.687283	5.19895	6.24298	8.79538	0.590397	0.875398	1.32787
g14599	1.0008	0.383878	0.187826	0.176144	0.312246	0.476573	0.066332	0.424679	0.626973	0.128335	0.0215683	0.111888	0.160479
g34073	1.00275	0.508643	0.652782	0.372205	0.39503	0.49383	0.123624	0.60314	1.63072	0.30026	0.136787	1.8875	0.71116
g43136	1.0006	0.446068	0.155834	0.14264	0.243496	0.483555	0.0252519	0.493713	0.583566	0.116781	0.0224943	0.0870561	0.163671
g51434	1.00058	0.502498	0.152234	0.143318	0.342255	0.612521	0.0392108	0.419155	0.515848	0.0781747	0.0171596	0.0484311	0.164088
g30047	1.00253	0.49609	0.697494	1.9121	0.353833	1.3257	2.46884	10.3882	1.93737	6.51561	0.461039	1.40469	0.484065
g53259	1.00009	1.69811	2.49523	4.28818	0.530401	2.02762	1.90122	5.26269	2.59715	3.44635	0.417728	1.34968	1.02981
Solyc01g109660.2	1.00091	1.54711	2.05401	0.46333	1.51376	3.29485	1.45376	1.73355	2.29861	1.08733	0.595593	0.721255	0.771932
Solyc10g051390.1	1.02314	3.24331	4.19932	3.88737	1.7723	6.96705	2.47183	1.48852	1.37251	0.430829	0.89049	2.1531	1.6236
Solyc10g051380.1	1.0097	1.36552	3.13376	0.627444	2.87145	3.17614	1.16173	1.55997	1.30471	0.126123	0.795257	0.86168	0.234727
Solyc02g088790.2	1.01019	2.62754	1.78122	2.68956	1.39809	1.42225	6.4122	8.29503	1.90241	2.81168	1.74771	1.54993	5.85553
Solyc02g066930.2	1.00034	2.43524	2.40978	0.807321	1.69223	0.625786	2.91918	11.3259	5.18414	26.4642	1.2855	0.846283	1.36527
Solyc10g081180.1	1.03593	2.44938	1.09431	2.44214	2.5872	1.21257	1.72805	1.85271	0.792217	1.91216	4.00514	1.80878	1.99048
Solyc05g053780.2	1.00043	1.74649	0.976859	2.05912	1.56114	2.50716	1.65842	4.56663	1.56367	16.8049	1.70883	1.32896	3.79509
Solyc09g092320.2	1.00031	1.35316	0.651196	0.629601	2.88608	0.947017	0.989225	1.56847	0.654933	0.744179	1.67108	1.75275	8.49966

## Sheet: S8
Supplementary Table 8: Raw Data for qPCR
	AT2G21660	AT4G39260	AT1G18630	AT1G74230	AT5G61030	AT4G13850	AT3G23830	Os03g0670700	Os12g0632000	Os10g0321700	Os12g0502200	Os01g0916600	GRMZM2G165901	GRMZM2G080603	GRMZM2G150521	GRMZM2G009448	GRMZM2G042118	g14599	g34073	g43136	g51434	g30047	g53259	Solyc01g109660.2	Solyc10g051390.1	Solyc10g051380.1	Solyc02g088790.2	Solyc02g066930.2	Solyc10g081180.1	Solyc05g053780.2	Solyc09g092320.2
ck	24.5883	23.6924	23.0354	21.6531	21.9329	24.4442	22.2562	25.5608	26.0993	23.7674	23.1138	21.1836	21.6902	22.4639	21.4928	20.2454	20.8139	22.4411	20.3264	23.0484	23.0484	21.2195	20.6031	19.985	18.9701	18.9701	22.547	22.1973	22.1676	22.1676	22.547
ck	24.602	23.8545	22.9607	21.7711	21.6757	24.2673	22.8655	25.647	25.7375	23.4877	22.76	21.6138	21.8142	22.4063	21.4784	20.2011	20.4435	22.6459	20.2504	23.2193	23.2193	21.1864	20.5694	19.9143	19.3449	19.3449	22.6469	21.6283	22.3831	22.3831	22.6469
S3	24.5615	25.1338	22.5609	22.7917	22.2155	22.2155	23.6638	25.1522	25.2085	26.2244	25.0178	24.8407	21.1326	23.156	22.16	21.2935	21.4981	22.2274	20.8085	22.7691	22.7691	20.4644	21.1605	21.4218	20.4708	20.4708	23.3588	22.417	23.035	23.035	23.3588
S3	24.3146	24.9474	22.4332	22.6956	23.8544	23.8544	23.2897	25.5446	25.3496	25.3949	24.6345	24.5834	21.2824	23.1988	21.9443	20.6652	21.3923	22.3892	21.1538	23.0814	23.0814	20.2147	21.0995	21.3336	20.323	20.323	23.1214	22.1783	23.3482	23.3482	23.1214
S6	23.1303	24.6427	23.1448	22.2242	21.2515	21.2515	24.5396	25.6048	25.2373	25.2466	23.2598	23.022	23.5864	23.8032	22.0972	21.4601	21.4965	24.012	22.3404	24.5033	24.5033	20.4774	20.5897	23.342	23.1227	23.1227	24.064	22.4484	23.0172	23.0172	24.064
S6	23.0985	24.5921	23.1131	22.421	23.0671	23.0671	23.6523	25.9438	25.1706	23.9979	23.3105	23.2814	23.4396	23.7896	21.7609	21.3413	21.5158	23.9752	22.2433	24.6048	24.6048	19.8137	20.4524	23.3567	23.0577	23.0577	24.2704	22.3157	22.862	22.862	24.2704
S24	25.4689	25.8063	24.1986	24.3263	23.3463	23.3463	25.6988	24.5712	24.0366	24.8827	23.5087	22.8708	22.0285	24.3953	23.2648	22.4567	23.205	27.8105	24.5901	28.5483	28.5483	21.8344	22.2765	23.1525	22.8562	22.8562	23.4228	22.3977	23.3209	23.3209	23.4228
S24	25.4032	25.6119	24.2027	22.7831	25.2695	25.2695	25.0445	24.6597	24.1421	24.0291	23.3633	23.1426	22.0319	24.1077	23.0579	22.2462	23.0577	27.4378	24.6514	28.8503	28.8503	21.3243	22.4309	22.8713	22.711	22.711	23.2866	22.4683	23.0035	23.0035	23.2866
H3	24.7908	24.7665	23.5595	22.81	22.2743	22.2743	23.8388	24.1766	24.9797	25.0752	23.9261	23.5179	22.3789	23.5348	22.3932	21.6393	21.887	25.2348	22.2845	26.0855	26.0855	22.0207	22.3679	21.9463	21.1091	21.1091	23.1517	22.6066	23.0273	23.0273	23.1517
H3	24.3041	24.8425	23.5415	21.4006	22.4601	22.4601	23.4854	24.0729	24.8148	24.3094	23.6262	23.3675	22.295	23.298	22.314	21.5116	22.1958	25.2297	22.2507	26.0933	26.0933	21.8189	22.3763	21.8463	21.0799	21.0799	23.0138	22.6561	22.6259	22.6259	23.0138
H6	26.3762	26.2209	23.6468	22.2936	22.2051	22.2051	24.1105	24.6218	24.6721	25.4932	24.2562	24.0391	22.0512	23.3989	22.3649	21.1334	21.6497	24.2441	20.7776	24.896	24.896	20.0856	20.0926	23.7086	23.2276	23.2276	23.7728	22.8077	23.9047	23.9047	23.7728
H6	26.0368	25.9356	23.5026	20.9198	22.5693	22.5693	23.618	24.2993	24.7623	24.8771	24.1057	23.6972	21.9022	23.3673	22.0875	21.3833	21.7656	24.2914	20.9726	24.6376	24.6376	19.7456	20.3112	23.4692	23.1889	23.1889	23.6498	22.9294	23.9007	23.9007	23.6498
H24	24.2677	24.0541	24.3537	23.4916	22.4355	22.4355	25.1479	22.5738	24.6132	25.4999	23.5143	22.644	23.1731	23.9467	22.8946	22.1133	23.0773	27.6777	23.4891	28.0818	28.0818	19.9254	20.0362	22.6343	21.68	21.68	24.365	23.5964	23.895	23.895	24.365
H24	24.2022	24.0665	24.1963	22.3009	22.309	22.309	24.9534	22.611	24.71	24.1269	23.1602	22.5934	23.2717	23.7193	22.8027	22.1218	23.0627	27.4811	23.5795	28.2239	28.2239	19.6716	20.4367	22.5637	22.3111	22.3111	24.0057	23.5301	24.5324	24.5324	24.0057
D3	23.8433	24.277	23.2809	23.5088	22.2584	22.2584	24.5131	24.686	25.8795	24.063	22.9956	23.3526	23.0875	25.7076	23.5165	21.9905	22.9744	24.6708	21.3928	25.4588	25.4588	20.3965	20.3581	24.2207	21.4035	21.4035	25.2995	23.7231	24.6042	24.6042	25.2995
D3	23.9249	24.1977	23.2936	23.824	23.9741	23.9741	24.3233	25.1113	25.8501	23.8734	22.7811	23.335	23.1121	25.0485	23.3611	22.1138	23.4617	24.7802	21.4938	25.3859	25.3859	20.363	20.1775	24.0548	24.2455	24.2455	25.0325	23.6852	24.3775	24.3775	25.0325
D6	23.1737	24.5221	22.8944	23.4503	20.7033	20.7033	23.4237	25.573	26.9052	26.347	25.7244	25.1663	22.1948	25.6443	22.8976	21.611	22.8347	24.4475	21.1908	25.2641	25.2641	20.4599	21.0113	24.9951	24.2656	24.2656	25.2285	23.3842	24.8162	24.8162	25.2285
D6	23.3376	24.6323	22.8419	23.3648	22.45	22.45	23.4171	25.5571	26.9025	26.3177	25.4254	25.1351	22.095	24.9887	23.0749	21.9436	23.4526	24.46	21.1628	25.0977	25.0977	20.3788	20.556	24.9854	24.1509	24.1509	24.6531	23.4676	24.6163	24.6163	24.6531
D24	24.4319	24.2406	22.6149	23.1623	20.8941	20.8941	23.2728	23.338	24.7625	24.8071	24.0092	23.4413	20.2158	23.5059	20.6831	19.6961	20.3796	19.8953	17.7415	20.3279	20.3279	20.3313	20.5665	20.8203	19.8486	19.8486	24.4769	22.2991	23.3387	23.3387	24.4769
D24	24.4755	24.2238	22.4835	23.185	22.4126	22.4126	23.3935	23.338	24.8221	24.3022	23.7443	23.9832	20.3602	22.3654	20.7166	20.1193	20.7404	20.2771	18.0305	20.273	20.273	20.3579	20.5453	20.5478	19.9408	19.9408	24.1158	22.2998	22.9153	22.9153	24.1158
C3	25.3066	24.5407	22.5321	22.993	21.4411	21.4411	24.1257	23.9113	25.3609	24.7546	23.5687	23.3967	21.1112	23.2754	21.6293	20.5197	21.9945	23.0398	19.9905	23.4243	23.4243	19.3616	19.593	21.4156	20.3853	20.3853	24.3163	23.1394	24.5754	24.5754	24.3163
C3	25.4681	24.7056	22.562	22.74	23.2096	23.2096	24.1343	24.1247	25.364	24.3511	23.5708	23.6647	21.1881	22.5245	22.1174	20.9336	22.4005	23.4242	19.9949	23.3614	23.3614	19.253	19.2433	21.6093	20.3731	20.3731	24.2584	22.9583	23.7679	23.7679	24.2584
C6	25.3038	25.8413	22.1466	22.1772	21.4269	21.4269	23.2553	23.901	25.5257	24.3926	23.6428	22.9698	21.2421	24.806	22.6814	21.524	21.6987	28.6753	27.0757	29.1554	29.1554	20.5628	20.6774	22.4186	21.4929	21.4929	24.3523	23.3744	25.152	25.152	24.3523
C6	25.5244	26.0956	22.0113	22.1217	23.054	23.054	23.4483	27.5369	25.8109	23.9136	23.5243	23.0725	21.31	24.0632	22.6453	21.6837	22.145	28.7506	27.0825	29.1024	29.1024	19.9574	20.3469	22.2659	21.6795	21.6795	24.2447	23.6177	25.0221	25.0221	24.2447
C24	23.6446	23.2319	21.5559	21.7765	21.6333	21.6333	23.0882	24.5982	24.5636	22.5791	22.2246	22.3597	22.1244	25.7629	22.6614	21.555	22.453	21.8375	18.0324	22.1871	22.1871	17.6476	17.164	20.7947	19.5145	19.5145	24.1887	23.6189	24.6545	24.6545	24.1887
C24	23.6347	23.3313	21.5505	21.5793	21.7568	21.7568	23.625	25.3221	23.4639	22.545	21.7733	22.5293	22.0795	25.2207	22.6444	21.539	22.5651	21.8686	17.7499	22.2886	22.2886	17.4578	17.1817	20.6746	19.8653	19.8653	24.6267	23.1661	24.6766	24.6766	24.6267
ck	16.6072	18.5907	22.1945	21.901	21.2573	25.6961	23.3248	15.9703	30.4306	24.0044	23.8873	20.5653	18.4985	21.1132	24.5511	22.4092	23.0701	21.3601	22.2715	21.8161	22.8306	26.2995	24.7288	18.1349	23.0301	19.6746	23.6934	22.6518	22.0666	24.3576	26.3442
ck	16.5143	18.5041	22.3948	22.2576	21.5662	25.576	23.3177	15.9773	30.8523	24.9708	24.1248	20.5674	18.333	21.615	24.5175	22.1636	22.8618	21.4755	22.0576	21.916	22.7327	26.5048	24.69	18.0118	22.4106	20.0762	24.105	22.5769	21.2954	24.273	26.2719
S3	17.407	20.2042	20.4238	21.0766	21.0028	24.347	25.1179	18.0943	33.0595	28.3764	29.3694	26.31	17.1682	21.3593	24.7569	22.8249	22.7872	22.4318	23.6329	22.8484	23.6368	26.59	24.607	19.0456	22.1165	20.7013	22.9862	21.5993	21.1275	24.3789	26.6675
S3	17.7141	20.1454	20.4177	21.1165	21.1889	23.7416	25.113	17.9347	32.5473	29.6807	29.8796	26.7143	17.0697	21.1757	25.3706	22.5705	22.9514	22.7093	24.0643	22.7964	23.4985	26.5112	24.3804	18.7166	22.4244	20.6303	23.3317	21.8411	21.5071	24.4771	26.3767
S6	18.3295	21.0026	21.5543	21.1176	21.6976	24.9294	26.6095	17.276	31.7841	24.9799	26.2178	21.4632	18.8887	20.9791	24.9183	22.5768	22.0717	25.3262	24.7795	25.8959	27.0542	25.886	23.3793	20.4838	24.6383	22.2517	24.4656	21.8268	22.1273	24.9322	28.5094
S6	18.4855	21.0039	21.3829	21.2827	21.4981	24.3713	26.7742	17.5515	32.023	26.3337	26.1279	21.556	18.927	21.0597	23.9709	22.5155	22.097	25.2361	24.7871	26.0443	26.7928	25.8433	23.2728	20.3869	24.5295	22.0741	24.8306	21.8027	22.3089	25.0995	28.4849
S24	20.098	21.1367	22.33	22.0986	21.775	24.2958	25.945	20.5914	35.1529	26.7416	28.9162	25.3202	19.5625	23.073	26.3034	24.1316	25.9158	28.8097	27.4951	30.2804	30.801	25.9886	24.6337	22.3019	24.2711	23.9667	23.4569	23.4662	21.1948	24.1491	27.9116
S24	19.9469	21.1329	21.94	22.0075	22.2259	24.0374	26.1134	20.9574	33.1514	28.1109	28.6455	25.0411	19.337	22.7556	25.7526	24.0249	25.6802	29.2278	28.5332	30.2027	31.6109	25.7114	24.1583	22.191	24.5144	24.4159	23.0332	23.4208	21.3698	24.1713	27.5746
H3	17.3843	19.6804	21.074	20.2908	19.6481	23.3673	23.5022	15.4256	28.374	24.8892	26.3024	24.5205	16.4941	20.4856	22.5449	22.6508	21.8826	25.3736	24.631	25.7958	26.8054	23.9032	24.1723	19.3111	24.1465	21.0523	21.3725	19.6904	21.0799	22.395	26.1271
H3	17.3554	19.6583	20.4497	20.3362	20.2261	23.477	23.4605	15.4228	28.2841	26.0093	26.296	23.9147	16.5951	20.3114	22.5763	22.0871	22.1287	25.3113	25.1644	25.8853	27.2057	23.5972	24.0302	19.146	24.023	21.3	21.2941	19.9875	21.6639	23.0239	26.1621
H6	18.6672	20.526	20.7324	19.0542	18.9948	22.0095	22.7182	14.6128	27.6818	24.8274	26.0986	23.1992	15.931	20.1042	23.4377	22.3022	21.4465	23.7241	22.054	24.2343	25.3087	24.2028	23.4421	20.5736	26.4075	23.4675	24.0306	21.2085	23.5285	25.1627	28.0736
H6	18.7298	20.4525	19.8861	19.0575	19.0065	22.0851	22.8322	14.7055	27.7813	25.5054	26.0457	23.243	15.7723	20.2475	22.8411	21.7439	21.3602	23.9132	22.0375	24.319	25.4333	24.1198	22.5809	20.4525	26.2267	23.6214	24.143	21.1836	23.7704	25.4467	27.9934
H24	17.9729	20.4803	22.078	21.0313	20.7421	23.6324	25.3786	14.1266	29.5797	26.142	26.691	24.9996	16.0453	20.3534	24.6776	22.0628	22.5178	29.254	27.3026	30.0286	31.2928	22.3534	22.7965	20.6556	27.1807	25.1633	24.0012	19.5447	22.5205	22.2458	28.2114
H24	18.0691	20.5715	21.5898	20.8434	21.058	23.3578	25.3087	14.2811	29.3484	26.7766	26.8548	25.2013	16.1876	20.4594	24.3001	21.8399	22.0595	29.5978	27.0049	29.9392	31.6903	22.2366	22.3822	20.55	26.4558	26.5661	23.9911	19.533	22.8687	22.1226	28.4434
D3	17.154	19.3133	21.612	22.5187	21.5232	24.4426	26.7894	16.6234	30.2767	25.4892	24.9242	24.1239	17.4224	22.6425	24.8529	23.2117	23.1953	25.0907	24.5547	25.92	26.5994	26.9665	25.3925	21.8116	25.1526	21.3892	25.7955	23.4238	22.4011	25.763	27.3162
D3	17.4135	19.3957	21.4257	22.62	21.5242	24.7472	26.6027	16.6805	30.2854	25.0855	24.6717	24.4878	17.5253	22.7266	25.6725	22.7215	24.0118	25.4959	24.7723	26.529	26.635	27.1984	25.2241	21.5287	26.1348	23.1694	26.2027	23.9106	22.6607	26.0253	27.3805
D6	18.7377	21.1437	21.3864	22.277	20.0744	24.0209	26.2604	15.0997	31.3694	25.058	27.1713	23.5009	17.3475	22.76	25.509	22.1847	23.3011	24.3456	24.0253	24.7776	25.591	25.2694	24.0764	21.4019	24.9085	23.0353	25.7848	24.9231	23.6775	25.2173	29.1536
D6	19.1034	21.2496	21.266	22.2361	20.2857	24.2335	26.373	15.2398	31.3055	24.9044	27.0729	23.4876	17.236	23.0629	26.0353	22.414	23.6923	24.4509	24.1178	25.1719	25.4829	25.1564	23.7197	21.3856	25.0354	23.5236	25.6867	24.6935	24.0318	25.6799	28.4037
D24	19.373	19.3146	20.3711	21.6633	19.4423	22.9801	25.8874	15.5259	29.3725	23.8307	25.1196	21.6167	17.1445	22.7037	23.9637	21.5046	23.2456	22.6927	22.599	24.3206	24.5062	24.0559	24.1963	18.3386	22.2256	20.4186	23.1585	21.4071	21.8044	24.003	27.8587
D24	19.382	19.2786	20.4068	21.773	19.9735	23.24	25.3062	15.711	29.7033	23.8247	25.2771	21.3384	17.2485	22.7562	24.9641	21.1876	23.6606	23.083	22.9827	24.3598	24.7455	24.4509	23.413	18.2005	22.0818	20.3743	22.7115	21.5054	21.685	25.061	28.2085
C3	18.1863	18.0492	21.2291	23.4337	21.8946	23.1079	25.127	16.9354	31.5289	26.1168	26.9631	25.5957	18.3922	21.0111	24.7	23.8247	25.1118	27.8318	24.5742	27.4036	28.9049	25.7351	25.3352	20.4396	24.1699	21.1602	24.6394	23.2973	21.6253	25.5047	27.2563
C3	18.272	18.2154	21.2704	22.5009	21.7946	23.0907	25.1544	17.0669	31.9095	26.0994	26.7055	25.7177	18.4493	21.2165	25.7823	23.5068	25.5048	27.473	24.9246	27.8259	28.9062	25.5199	24.4116	20.3299	24.0513	21.7561	24.945	23.4849	21.5271	25.3754	27.259
C6	17.6426	19.2769	21.1787	22.7028	21.9951	22.5307	23.5709	16.4108	31.1077	25.5985	25.8754	24.4202	17.1113	22.5885	25.0882	23.8219	24.3438	30.8132	27.8591	31.3578	33.1847	24.8846	24.7673	21.0346	23.8835	22.4198	24.8902	24.3251	23.578	27.2833	27.352
C6	17.6476	19.1195	21.1442	21.7209	21.6063	22.5074	23.7108	16.842	31.0681	25.7553	25.6645	24.4797	17.1962	22.9244	25.9821	23.6019	24.5671	30.684	28.244	31.4087	33.1058	25.0587	23.798	20.8462	24.2214	22.6252	25.0514	24.5613	23.6999	26.311	27.0625
C24	17.0139	18.9675	20.0715	21.2571	20.6559	21.5025	22.4524	16.1499	31.071	24.2703	26.6929	22.7197	18.7068	23.8702	26.7912	24.154	24.308	23.4796	20.0908	23.3803	24.496	23.5229	21.3616	19.2336	22.5479	22.1867	23.3319	23.5773	23.1343	24.7094	25.1044
C24	17.122	19.0845	20.0807	20.9367	20.7363	21.6315	22.6029	17.0269	31.0023	24.185	26.418	22.7209	18.5996	24.0406	26.6621	24.2516	24.5791	23.2624	20.4496	23.8147	24.4903	24.1398	21.1533	19.2299	22.5593	22.8975	23.0067	23.7157	23.0239	24.8571	24.9619
